# Supplementary material for: Aggressive osteoblastoma of the frontal bone invading the dura: A case report and a review of related literature
Source: Medicine (Baltimore). 2025 Aug 22;104(34):e44076. doi: 10.1097/MD.0000000000044076 (PMC12385070; doi:10.1097/MD.0000000000044076)
Supplement: Supplementary file 1 [file medi-104-e44076-s001.xlsx]

## Sheet: Sheet1
NO.	Authors	Age(years)	Sex	Location	Symptoms	Size(cm)	FOS	FOSB	Calcification in imaging	Treatment	Recurrence	Metastasis	Foollow-up.(m)
1	Schajowicz et al.1976	47	M	Femoral	Pain for 4 months	NA	NA	NA	Yes	STR	at 6m	NA	16/DOD
2	Schajowicz et al.1977	19	F	Left humerus	Painful swelling for 1 year	NA	NA	NA	NA	GTR	NO	NA	132/ANED
3	Steiner.1977	22	M	metatarsal and cuneiform	Pain for 3 and a half years	NA	NA	NA	NA	GTR	NO	NA	24/ANED
4	Schajowicz et al.1978	46	F	Left tibia	Painful swelling for 3 months	NA	NA	NA	NA	GTR	at 24m	NA	84/ANED
5	Schajowicz et al.1979	44	F	Left tibia	Painful swelling for 6 months	NA	NA	NA	NA	GTR	NO	NA	48/ANED
6	Revell et al.1979	49	M	Scapula	Pain in shoulder	NA	NA	NA	Yes	NA	NA	NA	DOD
7	Revell et al.1979	25	M	Rib	Back pain	7.5×6.0×5.0	NA	NA	NA	GTR	NO	NO	36/ANED
8	Schajowicz et al.1980	6	F	Lumbar spine	Painful swelling for 3 months	NA	NA	NA	NA	GTR	NO	NA	36/ANED
9	Dorfman et al.1980	31	F	Cuboid bone	NA	NA	NA	NA	NA	NA	NA	NA	NA
10	Pitlyk and Guichard,1981	26	M	Left frontal	Swelling and pain for 8 weeks	10×12.5×2.0	NA	NA	NA	GTR	NO	NO	7/ANED
11	Schajowicz et al.1981	14	F	Right fibula	Painful swelling for 6 months	NA	NA	NA	NA	GTR	NO	NA	54/ANED
12	Schajowicz et al.1982	33	F	Pubis	Pain for several months	NA	NA	NA	NA	GTR	NO	NA	24/ANED
13	Tonai et al.1982	69	M	Left ulna	Pain for 6 months	NA	NA	NA	NA	GTR	at 9m	NA	36/ANED
14	Tonai et al.1982	18	M	Right public ramus	Pain for 3 months	NA	NA	NA	NA	GTR	at 4m	NA	24/ANED
15	Tonai et al.1982	34	M	Left ischium	Pain	NA	NA	NA	NA	GTR	at 8m	NA	8/ANED
16	Schajowicz et al.1983	67	M	Left ilium	Painful swelling for 2 months	NA	NA	NA	NA	GTR	NA	NA	18/ANED
17	Malawer et al.1983	21	F	Proximal Fibula	NA	NA	NA	NA	NA	GTR	NO	NA	37/ANED
18	Pieterse et al.1983	14	M	Tibia	Pain of knee	NA	NA	NA	NA	STR	Yes	NA	NA
19	Dorfman et al.1984	42	F	Femur	NA	NA	NA	NA	NA	NA	NA	NA	NA
20	Dorfman et al.1984	80	M	Femur	NA	NA	NA	NA	NA	NA	NA	NA	NA
21	Dorfman et al.1984	44	F	Femur	NA	NA	NA	NA	NA	NA	NA	NA	NA
22	Dorfman et al.1984	21	M	Metacarpal	NA	NA	NA	NA	NA	NA	NA	NA	NA
23	Dorfman et al.1984	22	M	Metacarpal	NA	NA	NA	NA	NA	NA	NA	NA	NA
24	Dorfman et al.1984	25	M	Sacrum	NA	NA	NA	NA	NA	NA	NA	NA	NA
25	Dorfman et al.1984	60	F	Ethmoid	NA	NA	NA	NA	NA	NA	NA	NA	NA
26	Dorfman et al.1984	26	M	Skull	NA	NA	NA	NA	NA	NA	NA	NA	NA
27	Dorfman et al.1984	35	M	Spine	NA	NA	NA	NA	NA	NA	NA	NA	NA
28	Dorfman et al.1984	7	F	Spine	NA	NA	NA	NA	NA	NA	NA	NA	NA
29	Dorfman et al.1984	44	F	Spine	NA	NA	NA	NA	NA	NA	NA	NA	NA
30	Dorfman et al.1984	13	F	Ilium	NA	NA	NA	NA	NA	NA	NA	NA	NA
31	Dorfman et al.1984	12	M	Ilium	NA	NA	NA	NA	NA	NA	NA	NA	NA
32	Dorfman et al.1984	31	F	Cuboid	NA	NA	NA	NA	NA	NA	NA	NA	NA
33	Dorfman et al.1984	27	M	Talus	NA	NA	NA	NA	NA	NA	NA	NA	NA
34	Kenan et al.1985	27	F	Acetabulum	Pain of hip	NA	NA	NA	NA	NA	NA	NA	NA
35	Rossner et al.1985	43	M	L4	Pain	NA	NA	NA	NA	STR	at 5m	NA	NA
36	Faccioli et al.1985	20	M	Spine	Tetraparesis	NA	NA	NA	NA	NA	NA	NA	NA
37	Abdelwahab et al.1986	65	M	L3	Pain	NA	NA	NA	Yes	GTR	NA	NA	NA
38	Hasegawa et al.1988	72	F	Tenth rib	Tumor	NA	NA	NA	NA	NA	NA	NA	NA
39	Ohkubo et al.1989	6	M	Maxilla	A painful swelling of the left buccalgingival tissuein the posteriormaxilla for 6months	3.0× 2.0 × 2.0	NA	NA	NA	GTR	NO	NO	48/ANED
40	Morton et al.1989	58	M	Metacarpal bone	Pain	NA	NA	NA	NA	NA	Yes	NO	252/AWD
41	Adler et al.1990	28	F	Right temporal bone and middle cranial fossa base	Pain, swelling, cramping, facial paralysis for 11 months	NA	NA	NA	NA	GTR	at 6m	NO	64/AWD
42	Vade et al.1992	11	M	Left iliac bone	NA	NA	NA	NA	Yes	NA	NA	NA	NA
43	Miyayama et al.1992	29	F	Calcaneus	Pain in left heel	NA	NA	NA	Yes	STR	NO	NO	44/ANED
44	Jones et al.1993	28	M	Ilium	Painful swelling for 9 months	NA	NA	NA	Yes	STR	at 12m	NA	96/AWD
45	Lee et al.1994	8	M	Ilium	Knock-knees for 2years	NA	NA	NA	NA	STR	Yes	NA	NA
46	Lucas et al.1994	18	M	Clavicle	NA	1.3	NA	NA	NA	GTR	NO	NO	37/ANED
47	Lucas et al.1994	17	F	Femur	NA	11	NA	NA	NA	GTR	NO	NO	348/ANED
48	Lucas et al.1994	20	F	Mandible	NA	NA	NA	NA	NA	STR	NO	NO	444/ANED
49	Lucas et al.1994	17	F	Cervical vertebra	NA	2.2	NA	NA	NA	GTR	NO	NO	102/ANED
50	Lucas et al.1994	15	F	Cervical vertebra	NA	4.4	NA	NA	NA	STR	NO	NO	132/ANED
51	Lucas et al.1994	28	F	Rib	NA	6	NA	NA	NA	GTR	NO	NO	63/ANED
52	Lucas et al.1994	31	M	Thoracic vertebra	NA	3	NA	NA	NA	STR	NO	NO	58/ANED
53	Lucas et al.1994	9	F	Tibia	NA	2.5	NA	NA	NA	NA	NO	NO	120/ANED
54	Lucas et al.1994	26	M	Femur	NA	NA	NA	NA	NA	NA	NA	NO	NA
55	Lucas et al.1994	14	M	Humerus	NA	NA	NA	NA	NA	NA	NO	NO	33/ANED
56	Lucas et al.1994	21	F	Pubis	NA	NA	NA	NA	NA	NA	Yes	NO	144/ANED
57	Lucas et al.1994	13	M	Calcaneus	NA	5.2	NA	NA	NA	NA	NA	NO	NA
58	Lucas et al.1994	NA	NA	Maxilla	NA	4.8	NA	NA	NA	NA	NO	NO	6/ANED
59	Lucas et al.1994	8	F	Metatarsal	NA	7.4	NA	NA	NA	NA	NA	NO	NA
60	Lucas et al.1994	53	M	Thoracic vertebra	NA	2	NA	NA	NA	NA	NO	NO	54/ANED
61	Lucas et al.1994	20	M	Rib	NA	2	NA	NA	NA	NA	NA	NO	NA
62	Lucas et al.1994	14	M	Fibula	NA	1.3	NA	NA	NA	NA	NA	NO	NA
63	Lucas et al.1994	28	M	Thoracic vertebra	NA	6	NA	NA	NA	NA	Yes	NO	89/ANED
64	Lucas et al.1994	53	M	Acetabulum	NA	5.8	NA	NA	NA	NA	NO	NO	66/ANED
65	Lucas et al.1994	24	F	Thoracic vertebra	NA	NA	NA	NA	NA	NA	NO	NO	57/ANED
66	Lucas et al.1994	6	M	Femur	NA	1.3	NA	NA	NA	NA	NA	NO	NA
67	Lucas et al.1994	29	M	Mandible	NA	NA	NA	NA	NA	NA	NA	NO	NA
68	Lucas et al.1994	22	M	Foot	NA	NA	NA	NA	NA	NA	NO	NO	39/ANED
69	Lucas et al.1994	16	F	Sacrum	NA	NA	NA	NA	NA	NA	NO	NO	30/ANED
70	Lucas et al.1994	14	F	Maxilla	NA	3.4	NA	NA	NA	NA	NO	NO	33/ANED
71	Lucas et al.1994	18	M	Cervical vertebra	NA	NA	NA	NA	NA	NA	NA	NO	NA
72	Lucas et al.1994	33	M	Sacrum	NA	NA	NA	NA	NA	NA	NA	NO	NA
73	Lucas et al.1994	6	F	Maxilla	NA	NA	NA	NA	NA	NA	NA	NO	20/DOD
74	Lucas et al.1994	21	M	Maxilla	NA	3.5	NA	NA	NA	NA	NO	NO	60/ANED
75	Lucas et al.1994	31	M	Thoracic vertebra	NA	4.2	NA	NA	NA	NA	Yes	NO	DOD
76	Kunze et al.1996	57	F	left humeral head	NA	NA	NA	NA		GTR	at 5m	Lung	NA
77	Agarwala et al.1996	52	M	Thyroid cartilage	Neck discomfort for 10 months	2 × 3 × 2.5	NA	NA	NA	GTR	NO	NA	3/ANED
78	Cannavo et al.1996	38	F	Cutaneous	NA	4.0x2.0x2.0	NA	NA	NA	GTR	NO	NO	36/ANED
79	Cin et al.1998	34	M	Right iliac bone	Pain in the right hip and gluteal region for three months and a lump in the right buttock 2 weeks	9.0×5.0×4.0	NA	NA	NA	GTR	at 3m	NO	24/DOD
80	Nietzschman et al.1998	68	F	Right tibia	Right leg pain for 2 months	NA	NA	NA	NA	NA	NA	NA	NA
81	Angervall et al.1999	14	F	Mandible	Painful swelling	NA	NA	NA	NA	GTR	NO	NO	84/ANED
82	Ragois et al.2000	NA	NA	Scaphoid bone	NA	NA	NA	NA	NA	NA	NA	NA	NA
83	Vigneswaran et al.2001	21	M	Mandible	Swelling and pain	7.5×4.2	NA	NA	Yes	GTR	NO	NO	24/ANED
84	Urbanczyk et al.2006	45	NA	larynx	NA	NA	NA	NA	NA	NA	NA	NA	NA
85	Todd et al .2006	25	M	T4	Low back pain and leg pain	NA	NA	NA	NA	GTR	NA	NA	NA
86	Varshney et al.2006	42	F	Clavicle	Painful swelling for 4 months	8.0x6.0	NA	NA	NA	GTR	NO	NO	48/ANED
87	Lin et al.2007	55	F	Right parietal,right frontal	Right parietal lobe mass lasted for 7 months	Parietal bone2.6×3.2×2.7 Frontal bone1.5×1.0×0.5	NA	NA	NA	GTR	NO	NO	6/ANED
88	Kataro et al.2008	26	M	T8	Right back pain	NA	NA	NA	NA	GTR	at 64m	NO	48/ANED
89	Deyrup et al.2008	21	M	Axilla	pain and swelling for 1 year	2.1×2.9×2.9	NA	NA	Yes	GTR	NO	NA	16/ANED
90	Lypka et al.2008	33	M	Mandible	Pain and swelling for 1 year	NA	NA	NA	NA	GTR	NO	NO	12/ANED
91	Khin et al.2009	9	M	Proximal humerus	Right shoulder pain for18 months	NA	NA	NA	NA	GTR	NO	NO	24/ANED
92	Kukwa et al.2010	12	F	Sphenoid bone	Persistent exophthalmia and two-month history of headaches	5.5x3.5x5.5	NA	NA	Yes	GTR	at 3m	NA	61/ANED
93	Baker et al.2010	12	F	Femoral diaphysis	Right thigh pain for 1 month	5.7×2.5×2.3	NA	NA	NA	GTR	NO	NO	9/ANED
94	Harrington et al.2011	25	M	Left maxilla	Palatal mass	3.2×4.1×2.9	NA	NA	Yes	GTR	NO	NO	8/ANED
95	Pilavaki et al.2011	21	M	left ischium	Pain on the left buttock	NA	NA	NA	NA	GTR	NA	NA	NA
96	Britt et al.2012	19	M	Left maxillary sinus	Facial pain of 2 1/2 months	NA	NA	NA	Yes	GTR	NO	NO	NA
97	Lu et al.2012	18	M	Left temporal bone	Swelling for 12 months	3.3×3.0	NA	NA	Yes	GTR	NO	NO	12/ANED
98	Chotel et al.2012	11	F	Tibia	Left knee pain	NA	NA	NA	NA	STR	NO	NA	6/ANED
99	Kaur et al.2012	26	F	Right mandible	Painful swelling for 3 years	3.0×3.0	NA	NA	Yes	STR	NA	NA	NA
100	Jing Li et al.2012	27	F	Calcaneal	NA	NA	NA	NA	NA	GTR	NO	NA	37/ANED
101	Nord et al.2013	35	M	Skull	NA	NA	NA	NA	NA	NA	at 21m and 53m	NO	60/ANED
102	Nord et al.2013	23	M	Proximal humerus	NA	NA	NA	NA	NA	NA	NO	NO	168/ANED
103	Jain et al.2013	32	F	Left temporal bone	Swelling for 6 months，Hearing loss, facial paralysis, walking instability	5.0×5.0	NA	NA	NA	GTR	NA	NA	NA
104	Chatterjee et al.2013	2	M	Metacarpal	Swelling over the dorsum of right hand for 4 months	3.0×2.5	NA	NA	NA	GTR	NO	NA	24/ANED
105	Singh et al.2013	34	M	The foramen magnum on the left side from lower clivus up to the axis	Painful swelling behind the angle of left mandible of 5 monthsduration, change in character of voice, dysphagia and weakness of left upper limb for 3 months prior to admission	5.3 ×6.2 ×5.5	NA	NA	Yes	STR	NO	NA	5/ANED
106	Mohanty et al.2014	23	M	Temporal bone	Painful swelling over the left side of cheek	3.0×2.0 and 2.0×2.0	NA	NA	NA	GTR	at 6m	NA	18/ANED
107	Cikojevic et al.2014	14	F	frontal and ethmoid sinuses	Headaches, nasal congestion, nosebleed for 36 months	NA	NA	NA	Yes	STR	at 6m	NA	12/ANED
108	Anjos Pontual et al.2014	13	M	Left mandible	Swelling for 10 months	5.7×4.7	NA	NA	NA	GTR	NO	NA	48/ANED
109	Vinuth. D.P.et al.2014	25	M	Left mandible	Pain for 8 months	5.0×4.0	NA	NA	NA	GTR	NO	NA	15/ANED
110	Kumasaka et al.2015	59	F	Right ischium	Pain	4.1×3.3 ×2.1	NA	NA	NA	STR	NO	NO	14/ANED
111	Jiang et al.2015	16	M	C4–5	NA	NA	NA	NA	NA	STR	NO	NA	148/ANED
112	Jiang et al.2015	24	M	T5-6	NA	NA	NA	NA	NA	STR	Yes	NA	131/AWD
113	Jiang et al.2015	17	M	T10	NA	NA	NA	NA	NA	STR	NO	NA	121/ANED
114	Jiang et al.2015	48	M	C4	NA	NA	NA	NA	NA	STR	Yes	NA	110/AWD
115	Jiang et al.2015	27	M	T6-8	NA	NA	NA	NA	NA	STR	NA	NA	NA
116	Jiang et al.2015	36	F	T5-6	NA	NA	NA	NA	NA	STR	NA	NA	47/DOD
117	Jiang et al.2015	47	M	C3	NA	NA	NA	NA	NA	STR	NA	NA	75/DOD
118	Jiang et al.2015	16	M	C4-6	NA	NA	NA	NA	NA	STR	Yes	NA	75/AWD
119	Jiang et al.2015	39	M	T3-4	NA	NA	NA	NA	NA	STR	NA	NA	17/DOD
120	Jiang et al.2015	16	M	C2	NA	NA	NA	NA	NA	STR	NO	NA	63/AWD
121	Jiang et al.2015	26	F	T7-11	NA	NA	NA	NA	NA	STR	NA	NA	14/DOD
122	Jiang et al.2015	38	M	T2-3	NA	NA	NA	NA	NA	GTR	NO	NA	61/ANED
123	Jiang et al.2015	24	M	C2-3	NA	NA	NA	NA	NA	GTR	NO	NA	60/ANED
124	Jiang et al.2015	30	M	C7	NA	NA	NA	NA	NA	GTR	NO	NA	56/ANED
125	Jiang et al.2015	55	F	T5	NA	NA	NA	NA	NA	GTR	NO	NA	52/ANED
126	Jiang et al.2015	47	F	C4-5	NA	NA	NA	NA	NA	GTR	NO	NA	48/ANED
127	Jiang et al.2015	34	F	L1	NA	NA	NA	NA	NA	GTR	NO	NA	40/ANED
128	Jiang et al.2015	23	M	C3	NA	NA	NA	NA	NA	GTR	NO	NA	36/ANED
129	Jiang et al.2015	14	M	C7	NA	NA	NA	NA	NA	GTR	NO	NA	36/ANED
130	Mohlman et al .2015	32	M	Left shoulder	Nodule	0.5	NA	NA	NA	GTR	Yes	NA	36/AWD
131	Souza Castro et al.2016	7	F	Left mandible	Painful swelling	NA	NA	NA	NA	STR	NO	NO	72/ANED
132	Kraft et al.2016	49	M	Right temporal bone	Right hearing loss for 18 months, facial and forehead pain for 2.5 months	NA	NA	NA	NA	STR	at 4m	NA	24/DOD
133	Dixit et al.2016	20	M	Left temporal bone	Hearing loss, tinnitus in left ear, hard, tender swelling in the preauricular and temporal regions and deviation of mouth toward the right with duration of four years	5.0×6.0×5.5	NA	NA	NA	STR	NA	NA	NA
134	Bhat et al,2016	7	M	Left maxilla	Swelling for 12 months	3.0×4.0	NA	NA	NA	STR	NO	NO	24/ANED
135	Vella et al,2016	10	M	Right maxilla	Right eyeball protrusion lasted for 1 month	NA	NA	NA	NA	STR	at 8m	NO	60/ANED
136	Rana et al.2016	18	F	Right maxilla	Palatal swelling for last 1 year on right side of her upper jaw in maxillary molar region	4.2	NA	NA	Yes	GTR	NO	NO	NA
137	ELDER et al.2016	57	M	S1	Pain for 24 months	NA	NA	NA	Yes	GTR	at 43m	NA	48/DOD
138	Ando et al.2016	25	M	C6-7	Neck pain, gradually progressive difficulty in walking, and numbness in both hands for 6 months	NA	NA	NA	NA	GTR	NO	NO	24/ANED
139	Prabhu et al.2016	11	F	Left mandible	Swelling for 8 months	2.0×2.0	NA	NA	NA	NA	NA	NA	NA
140	Kashikar er al.2016	18	M	Right mandible	Swelling	NA	NA	NA	NA	GTR	NO	NA	6/ANED
141	Gorgun et al.2016	13	M	Left tibia	Pain in left knee	10×10	NA	NA	Yes	STR	at 24m	Lung	38/DOD
142	Morris et al.2017	20	F	Left scapula	Pain in left shoulder	6.8×6.2×8.9	NA	NA	Yes	STR	NO	NO	36/ANED
143	Li et al.2017	65	F	Left breast	Left breast painless mass	2.5	NA	NA	NA	GTR	NO	NO	9/ANED
144	Jacques et al.2017	50	M	Left frontoparietal bone	Progressive mass in the left frontoparietal skull with headaches	intracranial3.9×6.7×4.6 extracranial 4.7×2.4	NA	NA	Yes	GTR	NO	NO	60/ANED
145	Salmen et al.2017	7	M	Left maxilla	Pain in the palate	5	NA	NA	Yes	GTR	at 2m	NO	12/ANED
146	Toescu et al.2017	20	F	Right frontal bone	Swelling for 1 year	7.5×6.0	NA	NA	NA	GTR	NO	NO	24/ANED
147	Schur et al.2017	21	M	C7-T1	4-month history of neck discomfort, radicular pain in the proximal right arm, and mild weakness of the right biceps and triceps muscles	NA	NA	NA	Yes	GTR	NA	NA	NA
148	Sharma et al.2017	17	M	Left acetabular	Pain in left hip radiating to left lower limb and difficulty in walking for the past 8 months	6.4×5.3×4.2	NA	NA	NA	GTR	NO	NO	12/ANED
149	Sonnylal et al .2018	21	M	Femur	Swelling and pain for 3 years	20×7.0×7.2	NA	NA	Yes	GTR	NO	NA	32/ANED
150	Reynolds et al.2018	14	M	S1-S3	Low back pain for 2 years	5.2 × 2.7 × 3.5	NA	NA	Yes	GTR	NO	NA	18/ANED
151	Blank et al.2019	19	F	Femur	The right-sided groin pain for 3 weeks	6	NA	NA	NA	STR	NO	NO	12/ANED
152	Panagopoulos et al.2019	10	M	Fibula	Pain in left knee for more than 6 months	NA	NA	NA	NA	STR	NA	NA	NA
153	Attiah et al.2019	18	M	Left middle cranial fossa	A mass on left temple region associated with a sensation of left ear fullness for 3 weeks.	5.9×4.2×5.8	NA	NA	NA	STR	NO	NO	27/ANED
154	Wu et al.2019	70	M	C7-T1	Pain for 6 months	NA	NA	NA	NA	GTR	Yes	NA	59/AWD
155	Gahlot et al.2019	19	M	C4	neck pain for 1 year	2.6×2.3×1.9	NA	NA	Yes	GTR	NO	NA	24/ANED
156	Al-Ibraheem et al.2019	25	M	Right mandible	Swelling for 4 months	2.0×2.2	NA	NA	Yes	GTR	NO	NA	12/ANED
157	Pereira et al .2020	69	F	Right posterior mandible	Painful swelling	NA	NA	NA	NA	NA	NO	NO	24/ANED
158	Pereira et al .2020	31	M	Left posterior mandible	Painful swelling	NA	NA	NA	NA	NA	NA	NA	NA
159	Pereira et al .2020	33	F	Left posterior maxilla	Pain and displacement of superior premolars	NA	NA	NA	NA	NA	NA	NA	NA
160	Pereira et al .2020	21	M	Right posterior mandible	Swelling	NA	NA	NA	NA	NA	NO	NO	NA
161	Pereira et al .2020	9	M	Left posterior maxilla and maxillary sinus	Swelling	NA	NA	NA	NA	NA	NO	NA	12/ANED
162	Pereira et al .2020	16	M	Right posterior mandible	Swelling and displacement of inferior premolars	NA	NA	NA	NA	NA	NO	NO	NA
163	Sharma et al.2020	18	M	Parietotemporooccipital bone	Swelling right parietoccipitotemporal region	9.0×8.1×8.0	NA	NA	NA	GTR	at 15m	NO	21/AWD
164	Huang et al.2020	NA	M	C1-2	NA	NA	NA	NA	Yes	STR	NA	NA	NA
165	Huang et al.2020	NA	F	T3	NA	NA	NA	NA	Yes	STR	NA	NA	NA
166	Huang et al.2020	NA	F	T2	NA	NA	NA	NA	Yes	STR	NA	NA	NA
167	Huang et al.2020	NA	M	L4	NA	NA	NA	NA	Yes	STR	NA	NA	NA
168	Huang et al.2020	NA	M	T4	NA	NA	NA	NA	Yes	STR	NA	NA	NA
169	Rath et al.2020	35	F	The navicular bone of foot	Pain and swelling for the 1 year.	5.0×4.0	NA	NA	Yes	GTR	at 12m	NA	12/ANED
170	Lopez-Puerta et al.2020	15	M	L4	Painful scoliosis	1.5	NA	NA	NA	GTR	at 12m	NA	12/AWD
171	Wong et al.2021	20	F	S2-S3	Low back pain for 1 months	4.8×3.8	NA	NA	Yes	Chemotherapy	NO	NA	24/AWD
172	Elia et al.2021	34	M	C7	Neck pain	NA	NA	NA	NA	GTR	NO	NA	72/ANED
173	Suster et al. 2022	27	M	Left mandible	Bone pain	NA	（+）	（-）	NA	GTR	NA	NA	NA
174	Suster et al. 2022	31	M	Left talus	Bone pain	NA	（+）	（+）	NA	STR	NA	NA	NA
175	Suster et al. 2022	18	M	Right mandible	Bone pain	NA	（-）	（+）	NA	GTR	NA	NA	NA
176	Suster et al. 2022	18	F	Right mandible	Bone pain	NA	（+）	（+）	NA	STR	at 6m	NA	NA
177	Suster et al. 2022	22	M	Femur	NA	2	（+）	NA	NA	GTR	NO	NO	36/ANED
178	Suster et al. 2022	21	M	Left sacrum	Back pain radiating to legs	6	NA	（+）	NA	STR	at 2m	NA	12/ANED
179	Suster et al. 2022	27	M	C3	Neck pain	6	（+）	（+）	NA	STR	NO	NO	24/ANED
180	Suster et al. 2022	10	M	L3	Lower back pain	3	NA	（+）	NA	STR	NO	NO	528/ANED
181	Suster et al. 2022	9	F	T2	Lower neck pain	2.5	（+）	（-）	NA	STR	NO	NO	36/ANED
182	Suster et al. 2022	9	F	C4	Bone pain	4.5	NA	NA	NA	STR	NO	NO	84/ANED
183	Suster et al. 2022	9	F	Rib	Bone pain	6	（+）	NA	NA	GTR	NO	NO	12/ANED
184	Suster et al. 2022	16	F	Right great toe	Toe pain	3	（+）	（+）	NA	STR	NO	NO	144/ANED
185	Suster et al. 2022	16	M	L2-L3	Back pain	5.8	NA	（-）	NA	STR	NO	NO	36/ANED
186	Suster et al. 2022	5	F	Right scapula	Pain in forearm and elbow and neck pain	3.5	（+）	（+）	NA	STR	NO	NO	60/ANED
187	Suster et al. 2022	17	M	S2	Low back pain	6	（-）	（-）	NA	STR	NO	NO	24/ANED
188	Suster et al. 2022	11	M	L4	Lower back pain and muscle spasm	6.5	NA	NA	NA	STR	NO	NO	12/ANED
189	Suster et al. 2022	33	M	L3-L4	Low back pain radiating to the legs	5	（+）	NA	NA	STR	NO	NO	72/ANED
190	Snow et al.2022	22	M	Left femur	Left groin and thigh pain that developed 6–7 months prior	NA	NA	NA	Yes	GTR	NO	NA	1.5m/ANED
191	Raghul Siddharth et al.	25	F	metatarsal	Pain and swelling for 4 years	4.6 ×3.2×3.6	NA	NA	NA	GTR	NO	NO	24/ANED
192	Fang et al.2023	31	F	left maxilla	Left maxillofacial swelling for 1 year	5.1 ×3.1×2.4	NA	NA	Yes	GTR	NO	NO	11/ANED
193	Liang et al.2023	27	M	sternum	9 months of persistent sternal pain	4.2×5.5×9.2	NA	NA	NA	NA	NA	NA	NA
194	Wang et al.2023	4	M	maxillary	Enlarging mass scince 2 months	4.0×3.0×5.0	NA	NA	NA	GTR	NA	NA	NA
195	Harum et al.2024	8	F	neck	Six months of neck pain accompanied by swelling	2.1	NA	NA	Yes	STR	NO	NO	12/ANED
196	Present case.	13	M	Frontal bone	Swelling for 12 months	2.32×2.23×2.64	NA	NA	NA	GTR	NO	NO	12/ANED
ANED:alive without evidence of disease. AWD:alive with disease. DOD:dead of disease. F:female. M:male. NA:not available. GTR:gross total resection. STR:subtotal resection.(+):positive.(-):negative.m:month.
